# Supplementary material for: Heterogeneity characterization and key pathogenic genes screening based on diabetic nephropathy microenvironment
Source: Open Life Sci. 2026 Apr 17;21(1):20251273. doi: 10.1515/biol-2025-1273 (PMC13108973; doi:10.1515/biol-2025-1273)
Supplement: Supplementary file 1 — Supplementary Material [file j_biol-2025-1273_suppl_001.xlsx]

## Sheet: Sheet1
id	log2(Fold Change)	P_Value	adjusted P-Value
FOS	-3.70053	2.4013e-23	4.8013e-19
MIR4521	3.3108	3.10704e-23	4.8013e-19
DUSP1	-1.95311	4.98956e-23	5.14025e-19
SNORD3D	-3.03606	3.88575e-19	3.00233e-15
MIR4256	2.67238	6.23104e-19	3.18532e-15
SNORD3B-1	-3.10699	8.08573e-19	3.18532e-15
SNORD3B-2	-3.10699	8.08573e-19	3.18532e-15
OTTHUMG00000018564	1.29189	8.24518e-19	3.18532e-15
SNORD3C	-2.9713	1.06162e-18	3.64562e-15
PDK4	-3.27459	3.13081e-18	9.67609e-15
HIST2H2AA4	-2.33973	4.10462e-18	1.05926e-14
SNORD3A	-3.0419	4.11281e-18	1.05926e-14
CXCR2	-1.91509	1.77208e-17	3.912e-14
HSD17B14	-1.89971	2.67609e-17	5.16921e-14
MIR1256	1.1975	6.45479e-17	1.11648e-13
HSPA1A	-1.72638	6.50252e-17	1.11648e-13
VTRNA1-3	2.67857	8.09059e-17	1.31604e-13
ALKBH7	-1.11217	1.24976e-16	1.83928e-13
ZFP36	-3.29342	3.5947e-16	4.44391e-13
HSPA1B	-1.68545	5.04548e-16	5.99752e-13
DANCR	-1.39502	6.05506e-16	6.68349e-13
MORN2	-1.32712	9.13972e-16	9.74042e-13
G6PC	-4.69516	1.21452e-15	1.21084e-12
PFN1P2	1.75939	1.81739e-15	1.61811e-12
MIR1254-1	1.59573	1.8352e-15	1.61811e-12
OTTHUMG00000154698	1.29994	1.88482e-15	1.61811e-12
LOC550643	-1.01731	2.41652e-15	1.915e-12
NEBL-AS1	-1.13571	3.14627e-15	2.37168e-12
BLVRB	-1.25057	3.57936e-15	2.63389e-12
RNA5SP195	3.07955	4.83475e-15	3.47495e-12
ECH1	-1.36629	5.68396e-15	3.74816e-12
CXCR1	-1.94394	5.82125e-15	3.74816e-12
LOC642799	1.00071	7.21991e-15	4.37527e-12
CKB	-1.22894	1.23258e-14	6.82939e-12
LOC100506060	1.27939	1.30628e-14	6.96066e-12
HIST1H2BD	-1.54029	1.36583e-14	7.15465e-12
LOC440354	1.32206	1.45327e-14	7.36309e-12
SLC7A5P2	1.50458	1.49029e-14	7.42887e-12
PCBD1	-1.23325	1.63079e-14	7.87519e-12
LOC100190986	2.34296	1.71251e-14	7.99133e-12
SPDYE3	1.17383	1.71986e-14	7.99133e-12
MIR548D1	1.26749	1.73241e-14	7.99133e-12
LOC595101	1.3454	2.22237e-14	9.81206e-12
SMG1P1	1.54756	2.42254e-14	1.02563e-11
MIR548D2	1.5524	2.5827e-14	1.05027e-11
UQCR10	-1.00748	2.90327e-14	1.12161e-11
MXD1	-1.04664	3.8496e-14	1.38344e-11
KIAA1191	-1.31653	4.98456e-14	1.69289e-11
NPIPB5	1.23894	5.71485e-14	1.89917e-11
S100A8	-1.80845	6.13862e-14	1.99705e-11
JUN	-1.24452	7.97651e-14	2.51553e-11
MIR548AD	1.47932	9.61825e-14	2.85829e-11
MIR548AI	1.44641	1.21415e-13	3.49887e-11
NPIPB11	1.40073	1.2926e-13	3.59903e-11
NPIPB3	1.20244	1.48927e-13	4.07322e-11
MIR548O2	1.74142	1.96214e-13	5.13915e-11
SPDYE8P	1.11167	2.64916e-13	6.54999e-11
MIR548A3	1.18354	2.83294e-13	6.85327e-11
SAT2	-1.68528	3.31753e-13	7.82685e-11
LOC613037	1.21505	3.78044e-13	8.64565e-11
BTG2	-1.46566	3.97944e-13	8.91222e-11
MIR548AA2	1.44147	4.59397e-13	9.92876e-11
MIR548AJ2	1.07347	5.1724e-13	1.05864e-10
MIR297	1.59377	5.18691e-13	1.05864e-10
NPIPL3	1.23716	5.24078e-13	1.05864e-10
RNU7-29P	1.51411	5.50958e-13	1.09858e-10
S100A9	-3.29274	5.90708e-13	1.17028e-10
NFIL3	-1.2239	5.97759e-13	1.17671e-10
RNA5SP312	3.05483	6.72835e-13	1.27574e-10
RNA5SP313	3.05483	6.72835e-13	1.27574e-10
RNA5SP315	3.05483	6.72835e-13	1.27574e-10
ERRFI1	-1.984	8.41292e-13	1.52279e-10
PRINS	1.28876	1.1117e-12	1.95218e-10
SNORD66	-1.89423	1.67427e-12	2.8116e-10
HIST1H1E	-1.63312	1.7507e-12	2.89759e-10
SPDYE1	1.16517	1.81885e-12	2.99007e-10
RNU7-53P	1.36694	1.94536e-12	3.14781e-10
MIR1285-2	1.14055	2.24203e-12	3.50692e-10
S100A12	-2.91053	2.25933e-12	3.50888e-10
MED11	-1.06987	3.38689e-12	4.80161e-10
HBA1	-3.40596	3.66751e-12	5.10576e-10
SPDYE2	1.41861	3.89719e-12	5.37708e-10
RNA5SP311	2.87312	4.06711e-12	5.4888e-10
RNA5SP314	2.87312	4.06711e-12	5.4888e-10
RNA5SP317	2.87312	4.06711e-12	5.4888e-10
VNN2	-1.4111	4.14338e-12	5.54351e-10
SPDYE6	1.54337	4.97403e-12	6.43211e-10
MIR103A2	1.64233	5.35649e-12	6.72958e-10
TST	-1.04024	5.88243e-12	7.21438e-10
ACAP2-IT1	1.39411	6.09093e-12	7.3822e-10
ZBED5-AS1	-1.011	6.19897e-12	7.4838e-10
ETFB	-1.14465	6.61543e-12	7.86371e-10
RNU7-45P	1.51709	7.2931e-12	8.57037e-10
AKR7A2	-1.04196	7.96418e-12	9.08269e-10
RNU6-38	1.35973	8.15654e-12	9.26787e-10
AKR7A3	-1.47481	8.59435e-12	9.48632e-10
RNU7-48P	1.46652	9.35077e-12	1.01402e-09
LUST	1.38349	1.00149e-11	1.06e-09
JUNB	-2.16875	1.07238e-11	1.12349e-09
GSTA3	-1.1616	1.11326e-11	1.16065e-09
MIR30A	1.25121	1.11536e-11	1.16065e-09
DCXR	-1.99517	1.12879e-11	1.16828e-09
CA2	-1.55619	1.13025e-11	1.16828e-09
LOC100996472	1.00078	1.29861e-11	1.31328e-09
LINC00342	1.35301	1.34498e-11	1.34524e-09
OTTHUMG00000032185	1.08231	1.38244e-11	1.36069e-09
GUSBP3	1.29567	1.41287e-11	1.38623e-09
OTTHUMG00000162373	1.0477	1.56291e-11	1.51586e-09
ANKRD36	1.14525	1.56461e-11	1.51586e-09
SPDYE5	1.05838	1.60608e-11	1.55118e-09
RNU7-47P	1.10497	1.87224e-11	1.76413e-09
OTTHUMG00000162597	1.46406	1.94724e-11	1.81721e-09
ANKRD36B	1.07459	2.01036e-11	1.86583e-09
RNA5SP187	1.48074	2.18521e-11	2.01001e-09
PTGS2	-2.51635	2.28578e-11	2.09627e-09
KIRREL-IT1	1.42093	2.30253e-11	2.10539e-09
HBB	-2.50506	2.35715e-11	2.13505e-09
RNU6-83P	1.16454	2.36261e-11	2.13505e-09
LOC100506123	1.3228	2.49524e-11	2.2163e-09
HIST1H1C	-1.06574	2.49555e-11	2.2163e-09
RNU7-7P	1.30404	2.60727e-11	2.28273e-09
OTTHUMG00000162476	1.24496	2.8254e-11	2.43236e-09
LOC727944	-2.3876	2.91257e-11	2.48663e-09
FCGR3B	-1.52008	2.92693e-11	2.492e-09
TAS2R31	1.04892	3.06541e-11	2.58053e-09
MAOA	-1.20922	3.07266e-11	2.58053e-09
ATP5D	-1.05036	3.2913e-11	2.71052e-09
CDH10	-1.67683	3.34064e-11	2.73137e-09
MIR548T	1.01002	3.64968e-11	2.91372e-09
RNU6-8	1.43498	3.78523e-11	3.00638e-09
SMA5	1.39176	3.84081e-11	3.03591e-09
MIR644A	1.76404	4.11166e-11	3.20088e-09
HNRNPU-AS1	1.27992	4.32996e-11	3.36236e-09
RNA5SP310	2.43096	4.85077e-11	3.69256e-09
RNA5SP316	2.43096	4.85077e-11	3.69256e-09
RNU5B-1	-1.40886	5.51575e-11	4.1077e-09
MIR103B2	1.59299	5.95374e-11	4.39156e-09
SMCO3	-1.78617	7.67941e-11	5.41872e-09
OCLM	1.44806	8.2315e-11	5.7041e-09
MIR503	1.3898	8.39502e-11	5.8044e-09
MIR450B	1.46956	9.18788e-11	6.25464e-09
RNA5SP229	1.44905	9.25803e-11	6.27475e-09
LOC100996862	1.15241	1.04368e-10	6.93676e-09
GUSBP2	1.01685	1.11499e-10	7.34753e-09
CYB5A	-1.28973	1.15557e-10	7.53461e-09
RNU7-35P	1.17244	1.18803e-10	7.6654e-09
GUSBP9	1.33471	1.23546e-10	7.87281e-09
ALDH2	-1.14466	1.34678e-10	8.39183e-09
LOC100272216	1.10352	1.37712e-10	8.52934e-09
FTLP3	-1.06389	1.40431e-10	8.65704e-09
RNA5SP320	1.68222	1.42361e-10	8.71247e-09
PCDHGA10	1.14263	1.65739e-10	9.83055e-09
OTTHUMG00000002408	1.29558	1.70469e-10	1.00544e-08
NAIP	1.16389	1.7087e-10	1.00589e-08
OTTHUMG00000059495	1.09351	1.77973e-10	1.03978e-08
MIR548X	1.83272	1.82303e-10	1.05907e-08
GOLGA8A	1.11649	1.94535e-10	1.11133e-08
MIR548H3	1.29863	2.04453e-10	1.15942e-08
OTTHUMG00000163252	1.78221	2.20691e-10	1.23211e-08
HES1	-1.53556	2.21258e-10	1.23211e-08
LOC100216546	1.00756	2.22803e-10	1.23848e-08
FPR1	-1.89006	3.45831e-10	1.78733e-08
A1CF	-1.55928	3.51801e-10	1.80911e-08
MIR548C	1.08653	3.9238e-10	1.98152e-08
EMP1	1.60202	4.02981e-10	2.02363e-08
ANXA9	-1.05769	4.09271e-10	2.04345e-08
RNU7-24P	1.12831	4.48369e-10	2.18514e-08
OTTHUMG00000036552	1.07111	4.81017e-10	2.30676e-08
TMEM150C	-1.88453	4.8638e-10	2.32286e-08
HBA2	-2.22743	5.89105e-10	2.71194e-08
MIR548H2	1.28115	5.98167e-10	2.74287e-08
OTTHUMG00000151782	1.10315	6.16913e-10	2.8163e-08
CACNA1C-AS4	1.1324	6.38724e-10	2.90337e-08
RPL36AP33	1.33669	6.53584e-10	2.96618e-08
HIST2H2BE	-1.24678	6.58467e-10	2.98396e-08
ECHS1	-1.54363	7.01565e-10	3.15612e-08
THRB-IT1	1.30931	7.37216e-10	3.28305e-08
RNA5SP166	1.03096	7.75955e-10	3.43085e-08
ABRACL	-1.01694	7.82888e-10	3.45656e-08
GUCY1A3	1.05642	7.98012e-10	3.5133e-08
SLC6A6	1.26212	9.53438e-10	4.09263e-08
RNU6-3	1.18766	9.81288e-10	4.18891e-08
OTTHUMG00000160464	1.83614	9.97736e-10	4.24739e-08
SNORA22	-1.831	9.99913e-10	4.2508e-08
GDF15	-1.34114	1.08544e-09	4.58286e-08
SMA4	1.23402	1.10998e-09	4.67371e-08
RNU7-13P	1.08824	1.1421e-09	4.76995e-08
RNA5SP20	1.61378	1.16498e-09	4.8264e-08
TREM1	-1.12634	1.31203e-09	5.31067e-08
RNU6-80	1.02669	1.32882e-09	5.36141e-08
AQP9	-1.17671	1.35338e-09	5.43973e-08
PTGDS	-1.18111	1.3871e-09	5.5523e-08
PER3	1.15835	1.60374e-09	6.21899e-08
OTTHUMG00000164860	1.0845	1.63504e-09	6.31655e-08
STRADB	-1.02773	1.6418e-09	6.33477e-08
ALPL	-1.29361	1.66218e-09	6.39744e-08
RPL23AP32	1.29089	1.82885e-09	6.96949e-08
RNU7-40P	1.65475	1.84069e-09	6.98882e-08
ATP13A3	1.24074	1.84159e-09	6.98882e-08
CRYL1	-1.26079	2.02629e-09	7.50893e-08
RNU7-61P	1.26996	2.0492e-09	7.58475e-08
OTTHUMG00000152506	1.23734	2.05362e-09	7.59201e-08
NAP1L2	-1.03728	2.08768e-09	7.67204e-08
CX3CL1	-1.12885	2.10782e-09	7.73118e-08
TAS2R30	1.13325	2.22796e-09	8.10087e-08
RNU7-62P	1.10419	2.69433e-09	9.50583e-08
FN1	3.91159	2.72914e-09	9.60766e-08
LPL	-1.30668	2.92922e-09	1.01834e-07
AK4P3	-2.53802	2.99241e-09	1.03797e-07
GOLGA8B	1.06374	3.01918e-09	1.04609e-07
GPR18	1.07148	3.0464e-09	1.05316e-07
CYP2B6	-1.75373	3.18114e-09	1.09484e-07
SLIT3	1.33749	3.34302e-09	1.14039e-07
MIR5047	1.8961	3.46655e-09	1.17863e-07
TPPP3	-1.53967	3.69156e-09	1.24282e-07
OTTHUMG00000002525	1.14045	3.74733e-09	1.25749e-07
ESM1	-2.45941	3.9779e-09	1.32622e-07
FXYD1	-1.13329	4.45516e-09	1.45397e-07
PDZK1IP1	-1.2864	4.70212e-09	1.52331e-07
MIR3911	1.83313	4.95916e-09	1.58662e-07
G0S2	-1.49563	5.01445e-09	1.601e-07
VASN	-1.32896	5.26916e-09	1.67196e-07
OTTHUMG00000020327	1.17115	5.36295e-09	1.69649e-07
PEPD	-1.45432	5.38553e-09	1.70189e-07
FAM180A	-1.78219	5.39416e-09	1.70288e-07
RNU6-21P	1.02167	6.00277e-09	1.86267e-07
MIR548W	1.55541	6.34364e-09	1.94887e-07
SNORD105B	-1.02244	6.43977e-09	1.97057e-07
NR4A1	-1.05446	7.07924e-09	2.13247e-07
LRP2BP	1.17923	7.72042e-09	2.30163e-07
AS3MT	-1.0069	7.76252e-09	2.31126e-07
CLYBL	-1.03893	8.61486e-09	2.51893e-07
RERG-IT1	1.31951	8.82765e-09	2.56899e-07
OTTHUMG00000001211	1.01689	9.61726e-09	2.76206e-07
EGR1	-2.93396	1.00341e-08	2.86876e-07
OTTHUMG00000020112	1.23423	1.18016e-08	3.27415e-07
ACMSD	-1.81405	1.18651e-08	3.28881e-07
ANGPT2	1.04247	1.19756e-08	3.31648e-07
LOX	-1.78404	1.21086e-08	3.3443e-07
SLC7A7	-1.55977	1.24674e-08	3.42503e-07
RNU7-10P	1.39767	1.26087e-08	3.45772e-07
RNA5SP343	1.08335	1.46342e-08	3.92269e-07
MIR3671	1.14174	1.51004e-08	4.0267e-07
GSTA5	-1.07667	1.66548e-08	4.38071e-07
CTHRC1	1.02144	1.67236e-08	4.38586e-07
SNORA70G	1.60918	1.97755e-08	5.03861e-07
SNORD7	1.37793	1.99541e-08	5.0799e-07
OTTHUMG00000160733	1.19627	2.01051e-08	5.10574e-07
ALDH4A1	-1.47272	2.05992e-08	5.21408e-07
ALB	-2.82233	2.07317e-08	5.23165e-07
OTTHUMG00000160692	-2.42041	2.1307e-08	5.34075e-07
OTTHUMG00000015002	1.23829	2.18379e-08	5.45535e-07
OTTHUMG00000067237	1.00693	2.41693e-08	5.95674e-07
ANKS4B	-1.24045	2.5222e-08	6.20137e-07
HPD	-2.97253	2.53951e-08	6.22905e-07
C1orf192	-1.00653	2.66797e-08	6.49774e-07
RGS2	-2.1144	2.75847e-08	6.68654e-07
FBP1	-1.89362	2.99432e-08	7.15074e-07
OTTHUMG00000152418	1.20975	3.24913e-08	7.63051e-07
ASPN	1.71979	3.38026e-08	7.86675e-07
SMIM2-AS1	-1.21223	3.39407e-08	7.89294e-07
SNORA47	-1.03223	3.52529e-08	8.14295e-07
LOC100303749	1.23182	3.7395e-08	8.5483e-07
LTBP1	1.14432	3.7634e-08	8.57755e-07
RRAS	-1.11073	3.77525e-08	8.59822e-07
C9orf66	-1.03631	4.18665e-08	9.37629e-07
C14orf164	-1.25416	4.30409e-08	9.62534e-07
SNORA48	-1.87883	4.54607e-08	1.009e-06
CMBL	-1.14777	4.66862e-08	1.0292e-06
MIR1299	1.2286	4.74678e-08	1.04119e-06
AK4	-1.51946	5.22067e-08	1.12645e-06
OTTHUMG00000009791	-2.36225	5.39786e-08	1.15611e-06
MIR3120	1.20099	5.88136e-08	1.24244e-06
RNF152	-1.8011	5.90014e-08	1.24499e-06
MIR570	1.21137	5.94424e-08	1.25141e-06
OTTHUMG00000157034	1.18618	6.23454e-08	1.29929e-06
MT1F	-1.12193	6.29341e-08	1.30891e-06
RNU6-60	1.20325	6.36711e-08	1.3198e-06
GSTA2	-3.17679	6.39413e-08	1.32451e-06
ZNF638-IT1	1.16335	6.59983e-08	1.35892e-06
PLK2	1.11299	6.96044e-08	1.42219e-06
RNF138P1	1.39637	6.98559e-08	1.4248e-06
OTTHUMG00000161212	1.42953	7.88025e-08	1.57942e-06
BRE-AS1	-2.39639	8.76738e-08	1.72809e-06
PRODH2	-1.80317	9.05093e-08	1.77325e-06
KLF7-IT1	1.13406	9.07365e-08	1.77487e-06
ACY3	-1.31769	1.00364e-07	1.93745e-06
PCK1	-2.0071	1.00494e-07	1.93875e-06
FBN1	1.21908	1.01223e-07	1.95038e-06
SNHG8	-1.07324	1.02489e-07	1.9674e-06
ASPA	-1.2805	1.02633e-07	1.96895e-06
MAGI2-AS1	1.81671	1.04034e-07	1.98473e-06
MIR612	1.36184	1.04441e-07	1.98883e-06
CRYAA	-1.28958	1.12191e-07	2.10272e-06
ALDH6A1	-1.8005	1.20729e-07	2.24233e-06
MIR186	1.14609	1.20988e-07	2.24495e-06
OTTHUMG00000036478	-1.27377	1.21015e-07	2.24495e-06
FRY-AS1	-1.34434	1.23724e-07	2.28561e-06
EPHX2	-1.0968	1.25698e-07	2.31238e-06
LOC100287497	1.12492	1.28941e-07	2.35941e-06
NPL	-1.15485	1.29915e-07	2.37583e-06
TSPYL5	-1.03241	1.30013e-07	2.37591e-06
ZBTB20-AS2	1.4931	1.38456e-07	2.50084e-06
PAK1	-1.16506	1.41854e-07	2.54448e-06
ZNRF3	-1.00836	1.42003e-07	2.54567e-06
VEGFC	1.26374	1.4639e-07	2.61371e-06
ECM1	1.70468	1.49763e-07	2.66624e-06
MIR30E	1.08919	1.53688e-07	2.72668e-06
CTH	-1.09374	1.70895e-07	2.99586e-06
BCL6B	1.04514	1.91174e-07	3.277e-06
SLC7A8	-1.43181	1.97529e-07	3.35245e-06
TPM1	1.01382	2.04862e-07	3.46172e-06
GIPC2	-1.64485	2.08132e-07	3.50498e-06
PAIP2B	-1.05055	2.09266e-07	3.5169e-06
EGF	-1.50697	2.13922e-07	3.57957e-06
MIR548K	1.27844	2.14746e-07	3.59141e-06
MIR604	2.10313	2.15426e-07	3.59889e-06
PRKAR2B	-1.17819	2.18715e-07	3.64792e-06
MIR548A2	1.04165	2.28744e-07	3.80288e-06
FABP1	-1.69234	2.30249e-07	3.82225e-06
IGHJ1	1.21014	2.3028e-07	3.82225e-06
TGFBI	1.18229	2.31144e-07	3.83295e-06
LUM	3.03396	2.51148e-07	4.09051e-06
RNU5E-2P	-1.28818	2.52616e-07	4.11129e-06
SNORA12	-1.35731	2.55299e-07	4.1486e-06
USH1C	-1.00779	2.56699e-07	4.16435e-06
PLTP	-1.09805	2.75523e-07	4.43276e-06
ACY1	-1.45032	2.76785e-07	4.44379e-06
DPP6	-1.36764	2.79658e-07	4.48293e-06
HRSP12	-1.63856	2.79948e-07	4.48526e-06
CTXN3	-1.86861	2.81003e-07	4.49983e-06
COL15A1	1.11689	3.05167e-07	4.81444e-06
MIR95	1.30253	3.11522e-07	4.90469e-06
GADD45B	-1.06331	3.1573e-07	4.95578e-06
RNA5SP450	1.02988	3.27814e-07	5.12464e-06
CERS6	-1.19257	3.47788e-07	5.38513e-06
MIR421	1.39818	3.53671e-07	5.45165e-06
PI3	-1.4515	3.70262e-07	5.65381e-06
SORD	-1.31923	3.81767e-07	5.79841e-06
LOC100996266	-1.80835	3.90069e-07	5.91244e-06
ADAMTS1	1.17343	4.02431e-07	6.06709e-06
OTTHUMG00000162500	-1.34534	4.04372e-07	6.08448e-06
PCDH18	1.12001	4.10796e-07	6.1512e-06
ENPEP	-1.02762	4.40885e-07	6.52899e-06
CCND2	1.00304	4.59067e-07	6.74972e-06
ASS1	-1.21752	4.61929e-07	6.78858e-06
MMP2	1.42901	5.1557e-07	7.43894e-06
RNA5SP82	1.37052	5.24304e-07	7.54032e-06
RNU6-82P	1.15136	5.33419e-07	7.64649e-06
OTTHUMG00000156955	-1.72851	5.38371e-07	7.69606e-06
AGPAT9	-1.01653	5.82859e-07	8.24431e-06
OTTHUMG00000019064	1.15033	6.51085e-07	9.06416e-06
PTH1R	-1.28356	6.59813e-07	9.1774e-06
CNTN1	-1.06234	6.88864e-07	9.52149e-06
RNU4-2	-1.26509	7.06538e-07	9.72229e-06
FMN2	-1.28638	7.13327e-07	9.80262e-06
CETP	-1.05362	7.18218e-07	9.84357e-06
SCARNA7	1.65887	7.38842e-07	1.00682e-05
PCOLCE2	-1.23752	7.67793e-07	1.03777e-05
DPEP1	-1.20355	8.95066e-07	1.18117e-05
USP46	-1.01327	9.11787e-07	1.19965e-05
L3MBTL3	-1.09589	9.26618e-07	1.21554e-05
SELL	-1.0886	9.36585e-07	1.22492e-05
HTRA1	-1.11452	9.88941e-07	1.28333e-05
RNU5D-2P	-1.10337	1.0074e-06	1.30379e-05
NLK	-1.05805	1.03733e-06	1.33583e-05
OTTHUMG00000036063	-1.4343	1.05045e-06	1.35103e-05
PBLD	-1.33428	1.12414e-06	1.43446e-05
CLEC4E	-1.32635	1.12865e-06	1.43725e-05
LOC100505664	-1.16561	1.17166e-06	1.48249e-05
TGFBR3	-1.08867	1.17185e-06	1.48249e-05
MIOX	-2.66191	1.17985e-06	1.49077e-05
OTTHUMG00000132691	-1.17477	1.1956e-06	1.50822e-05
RASD1	-1.12251	1.19755e-06	1.50944e-05
FABP3	-1.39277	1.22875e-06	1.53997e-05
NAPSA	-1.06129	1.24211e-06	1.55483e-05
ARHGAP19	-1.23045	1.29281e-06	1.60982e-05
LINC00948	-1.42347	1.29807e-06	1.61506e-05
GSTA1	-2.60399	1.33342e-06	1.65305e-05
ABAT	-1.29599	1.37271e-06	1.69429e-05
RNA5SP260	1.04911	1.38906e-06	1.71008e-05
TNNI1	-1.6293	1.47974e-06	1.8062e-05
OTTHUMG00000002710	-1.19654	1.51996e-06	1.84508e-05
RNA5SP160	1.06889	1.52274e-06	1.84774e-05
APLN	-1.12836	1.5871e-06	1.91306e-05
MIR3916	1.44568	1.66844e-06	1.99399e-05
AQP7P3	-1.07449	1.82297e-06	2.1455e-05
SNORD75	1.08143	1.89655e-06	2.21605e-05
OTTHUMG00000016695	-1.46375	1.99847e-06	2.31329e-05
KHK	-1.09326	2.12119e-06	2.43437e-05
COL1A2	1.56845	2.27405e-06	2.57684e-05
LRRC2	-1.34565	2.28895e-06	2.58731e-05
NPHS1	-1.61443	2.28962e-06	2.58731e-05
LOC645638	1.09593	2.4903e-06	2.78758e-05
RASSF9	1.12393	2.51141e-06	2.80714e-05
RBP5	-1.80104	2.85024e-06	3.11601e-05
DACH1	-1.26796	2.88568e-06	3.14807e-05
CTSL2	-1.2302	3.13844e-06	3.37688e-05
SFRP2	3.60868	3.42057e-06	3.6341e-05
EHHADH	-1.18557	3.48868e-06	3.68735e-05
TM4SF5	-1.60125	3.57509e-06	3.7595e-05
MOXD1	2.09209	3.64165e-06	3.8178e-05
ADAMTS5	1.04679	3.70568e-06	3.87573e-05
MIR4263	1.04118	3.91138e-06	4.062e-05
SLC12A3	-2.30333	4.24381e-06	4.34985e-05
GLYATL1	-2.04707	4.45138e-06	4.52548e-05
SYT11	1.05571	4.53602e-06	4.60546e-05
PVALB	-1.28318	4.70353e-06	4.75367e-05
IGFBP6	1.12971	4.79058e-06	4.82902e-05
C11orf54	-1.15308	4.84457e-06	4.86958e-05
EGOT	-1.12262	4.95592e-06	4.95848e-05
LOC728290	-1.19887	5.06801e-06	5.05022e-05
MRO	-1.21769	5.06885e-06	5.05022e-05
AGMAT	-2.45482	5.20459e-06	5.16714e-05
CCL21	2.68753	5.38057e-06	5.31623e-05
WDR72	-1.46422	5.39392e-06	5.32602e-05
FOLH1B	-1.27544	5.45163e-06	5.37613e-05
GLYAT	-2.3773	5.88505e-06	5.74852e-05
PDE1A	1.00328	5.88834e-06	5.74992e-05
MIR3975	1.57325	6.00938e-06	5.84411e-05
EHD3	-1.65001	6.17837e-06	5.96901e-05
NID2	1.0796	6.25971e-06	6.03439e-05
APOH	-1.44711	6.35226e-06	6.11027e-05
RNA5SP268	1.09341	6.82423e-06	6.48953e-05
NT5E	1.23466	7.03356e-06	6.66603e-05
SNORD63	1.22056	7.35367e-06	6.93961e-05
OTTHUMG00000151895	1.20712	7.36399e-06	6.94316e-05
GBA3	-1.51254	7.88174e-06	7.34377e-05
SLC12A2	1.01848	8.3548e-06	7.74021e-05
SNORD14D	-1.21107	8.92473e-06	8.19861e-05
INHBA	1.52495	9.18079e-06	8.38766e-05
TGFB2	1.07211	9.27441e-06	8.4653e-05
SNORD41	-1.37648	9.30786e-06	8.49081e-05
MPP5	-1.09991	9.39008e-06	8.55067e-05
FUT6	-1.05289	9.40043e-06	8.55506e-05
COL6A3	1.40618	9.60728e-06	8.71252e-05
COL8A1	1.65942	9.79606e-06	8.84479e-05
SNORA45	1.06868	1.00638e-05	9.04956e-05
FABP5P1	1.68548	1.0407e-05	9.28763e-05
HAO2	-2.35567	1.06791e-05	9.46783e-05
OTTHUMG00000152518	1.22394	1.07593e-05	9.51803e-05
ACAA2	-1.12351	1.15319e-05	0.000100879
TCF21	-1.24158	1.18306e-05	0.000102996
AEBP1	1.29197	1.22841e-05	0.000106435
CPXM1	-1.49612	1.34005e-05	0.000114725
SLC6A13	-1.09545	1.36739e-05	0.000116581
FPR3	1.80763	1.40178e-05	0.000119217
PAH	-2.17036	1.4071e-05	0.000119571
OTTHUMG00000162377	1.00225	1.41674e-05	0.000120258
DDC	-1.42908	1.47385e-05	0.000124185
IGHG4	2.85357	1.52109e-05	0.000127573
RNY3P6	1.12864	1.58961e-05	0.000132493
OTTHUMG00000041417	-1.23862	1.59487e-05	0.000132748
SLC36A2	-1.75211	1.60545e-05	0.000133387
F2RL2	1.10972	1.61048e-05	0.000133678
SLC6A19	-1.73004	1.66592e-05	0.000137628
FABP5P7	1.73845	1.68794e-05	0.000139113
ITGA11	1.46149	1.68934e-05	0.000139192
PIPOX	-1.14593	1.7011e-05	0.000139849
ACADSB	-1.20549	1.78095e-05	0.000145229
ABCC9	1.3454	1.80573e-05	0.000146863
AFM	-1.98144	1.87172e-05	0.000151275
NR4A2	-1.23675	1.88328e-05	0.00015205
PPBP	-1.3026	1.91705e-05	0.000154252
ABCC2	-1.07256	2.00847e-05	0.000160397
PRAP1	-1.0593	2.06985e-05	0.000164449
MARCKS	1.53156	2.09019e-05	0.000165937
MFAP4	1.35896	2.0918e-05	0.00016598
SYTL2	1.20691	2.20825e-05	0.000173412
FAM151A	-1.80345	2.27266e-05	0.000177665
BST1	-1.02881	2.28596e-05	0.000178544
LOC100505985	-2.00951	2.30543e-05	0.000179656
CR1	-1.54467	2.32557e-05	0.000180906
PTN	1.4766	2.37461e-05	0.000184258
ANKRD10-IT1	1.0698	2.51873e-05	0.000193786
USP2	-1.16677	2.52026e-05	0.000193855
ALDOB	-1.98097	2.54068e-05	0.000195038
HGD	-1.40983	2.55307e-05	0.000195892
RHCG	-1.07393	2.60069e-05	0.000198421
ADH1B	1.64308	2.66202e-05	0.000202442
DPYS	-1.0982	2.70184e-05	0.000204966
WDR49	-1.3453	2.79232e-05	0.000211156
THBS2	1.06506	3.02599e-05	0.000226444
ADH6	-1.02118	3.18381e-05	0.00023657
SBSPON	-1.13203	3.2245e-05	0.000239099
TNC	1.39972	3.8236e-05	0.000275717
TYRO3	-1.2229	4.14061e-05	0.000294386
ANGPTL3	-1.5716	4.20159e-05	0.00029749
SVEP1	1.15714	4.30717e-05	0.000303575
NAT8B	-1.64006	4.41908e-05	0.000309978
RGS4	1.06391	4.76487e-05	0.000330408
KDR	-1.17933	4.78022e-05	0.00033125
RNU7-75P	1.07056	4.95147e-05	0.000340976
KL	-1.00161	5.01306e-05	0.000344554
CDH11	1.01454	5.18177e-05	0.00035384
LINC00052	-1.10679	5.21028e-05	0.000355629
APOM	-1.83321	5.4196e-05	0.000367723
LOC101060277	-1.485	5.53823e-05	0.000375032
FBLN5	1.60367	5.55729e-05	0.000376066
HPGD	-1.57856	5.57532e-05	0.000377047
PLGLA	-1.23218	6.18231e-05	0.000410022
SNORD14E	-1.36394	6.26138e-05	0.000414466
MNDA	-1.19314	6.44733e-05	0.000424773
MT1G	-1.21162	7.12296e-05	0.000462192
DAO	-1.33659	7.82704e-05	0.000499386
OTTHUMG00000040386	-1.17476	7.8893e-05	0.000502425
GPR34	1.24171	8.39679e-05	0.000530373
OLFML2B	1.15585	9.121e-05	0.000568334
MT1H	-1.53139	9.26832e-05	0.00057612
DEFB1	-1.6128	9.4785e-05	0.000587059
COL14A1	1.16535	9.97993e-05	0.000612897
KNG1	-2.09017	0.000101344	0.000621209
BHMT2	-1.32467	0.000101758	0.000623443
XPNPEP2	-1.64084	0.000112075	0.000676919
BHMT	-1.7801	0.000117391	0.000703116
PLG	-1.24942	0.000118718	0.000709693
SLC13A3	-1.6879	0.000130619	0.000768641
LINC00839	-1.02536	0.000131888	0.000775223
GK	-1.05825	0.000134028	0.000785859
TMEM178A	-1.03796	0.000136858	0.000800026
SOST	-1.18755	0.000137569	0.000803571
PSAT1	-1.61504	0.000140449	0.000816479
MIR4275	1.05435	0.000146225	0.000843925
IGLC7	2.8536	0.00014867	0.000855866
FMO3	1.2369	0.000148813	0.000856276
VSIG4	1.26436	0.000149356	0.000858789
POSTN	1.22247	0.00016059	0.000911177
SLC2A2	-1.12628	0.000165696	0.000935687
COL3A1	1.17946	0.000168437	0.000948736
ACSM2B	-1.75191	0.000170002	0.000956329
OTTHUMG00000014129	-1.22293	0.00017075	0.000959142
ACSM2A	-1.62248	0.000171458	0.000962417
VTRNA2-1	1.71299	0.000173638	0.000972711
CDH6	1.61204	0.000176433	0.000985334
KCNJ15	-1.26237	0.000181517	0.00100808
CCL2	1.49153	0.000185401	0.00102633
CYP4A22	-1.48698	0.000187116	0.00103416
C7	1.97496	0.000194642	0.00107001
ABI3BP	1.32134	0.000201492	0.00109926
SERPINF1	1.25224	0.000203223	0.00110602
OTTHUMG00000156977	-1.00709	0.000207995	0.00112781
VCAN	2.09564	0.00023803	0.00125925
MS4A6A	1.40204	0.000240888	0.00127133
SNORD59B	-1.20343	0.000245437	0.00129181
RNA5SP217	1.31101	0.000252939	0.00132677
OTTHUMG00000015137	-1.06508	0.000257048	0.00134413
CCL11	1.22314	0.000270881	0.00140386
TMEM174	-1.93514	0.00027288	0.00141188
NKG7	-1.0234	0.000313627	0.00158849
CALB1	-1.41613	0.000328141	0.00165118
SLC7A9	-1.3414	0.000330106	0.00165971
C3	1.96427	0.000351501	0.00174936
SNORD99	1.06091	0.000354777	0.00176225
CHI3L1	-1.37094	0.000359673	0.00178256
KLK7	-1.04147	0.000360231	0.00178475
UGT2B7	-1.64545	0.000364815	0.001804
LOC100131825	1.11201	0.000366382	0.00181087
PDZK1	-1.1226	0.000400209	0.00194724
VCAN-AS1	1.54722	0.000424297	0.00204534
CCL19	1.79016	0.000425685	0.00205053
C1QC	1.56625	0.000435888	0.00209174
CYP4A11	-1.92619	0.000436898	0.00209573
RNU6-79P	1.0682	0.000441659	0.00211299
METTL7B	-1.23267	0.000456539	0.00217408
NAT8	-1.56195	0.000459467	0.00218547
CPA3	1.17104	0.000476926	0.0022576
MMP7	2.29478	0.000485092	0.0022889
CD248	1.03241	0.000526398	0.00244717
TMEM207	-1.01341	0.000528481	0.00245354
CCL18	1.97756	0.000586001	0.00267439
CFH	1.14305	0.000586783	0.00267756
PDZK1P1	-1.0637	0.000604158	0.00274605
PLVAP	1.0562	0.000622393	0.00281511
IGKV1D-33	1.362	0.000653935	0.00293161
C15orf59	-1.00749	0.000663339	0.00296989
IGKV1D-16	1.57584	0.000714756	0.00315981
AOX1	-1.0217	0.000725821	0.00320003
OTTHUMG00000163648	-1.80288	0.000745548	0.00327999
LYVE1	1.41655	0.000794206	0.00345861
FOXQ1	-1.16134	0.000885456	0.00379344
SLC22A8	-1.44175	0.000931231	0.00395096
AGXT2	-1.47193	0.000931606	0.00395172
SLC47A1	-1.12252	0.000958911	0.0040553
ITGB6	1.1613	0.000961117	0.00406407
SFRP4	1.00095	0.000985139	0.00415088
ATP6V0D2	-1.01729	0.00101655	0.00426015
IGKV3-7	1.03544	0.00104092	0.00434605
COLEC12	1.63755	0.0010781	0.00447605
MIR614	-1.1075	0.00119733	0.0048935
SLC4A4	-1.40451	0.00123904	0.00503536
FMO4	-1.02464	0.00132066	0.00532296
TMEM52B	-1.45177	0.00133069	0.00535918
SNORD78	1.07957	0.00133624	0.00537871
SST	-1.15022	0.00137387	0.00550023
SNORD46	-1.02526	0.00148492	0.00586459
DAPL1	1.10344	0.00165322	0.00641244
C19orf77	-1.53919	0.00167155	0.00647054
UMOD	-1.85502	0.00167277	0.00647446
IGHV3-21	1.05586	0.00175614	0.00673869
IGKC	1.38046	0.00180682	0.00689573
SLC5A12	-1.63782	0.00181037	0.0069063
CLDN8	-1.03871	0.00188302	0.00712615
FMO1	-1.31172	0.0021739	0.00804724
MS4A4A	1.01686	0.00228506	0.00837648
EXPH5	-1.06464	0.00229054	0.00839158
IGHJ5	1.94909	0.00246499	0.00891656
SLC22A6	-1.3062	0.00251515	0.00906102
SNORD13	-1.13236	0.00257293	0.0092303
IGKV1-6	1.49406	0.00264132	0.00945043
IGKV1D-39	1.84663	0.0028139	0.00995952
OTTHUMG00000035254	1.11712	0.00295386	0.010367
SLC17A1	-1.19716	0.00306412	0.0106836
KLK1	-1.0262	0.0032921	0.0113265
IGHA1	2.97025	0.00334352	0.0114638
IGKV3D-15	1.47062	0.00340501	0.0116218
HSD11B2	-1.00048	0.00360144	0.0121726
OTTHUMG00000162001	-1.45774	0.00366614	0.012348
IGKV1-9	1.15437	0.00367786	0.0123824
IGKV1D-27	1.86153	0.00380423	0.0127486
TMEM27	-1.28526	0.00401061	0.013321
CLDN1	1.05173	0.00481062	0.0155017
CUBN	-1.46773	0.0049031	0.0157504
NELL1	1.46814	0.00531268	0.0168646
IGF1	-1.51239	0.00564071	0.017728
IGKV1D-42	1.16234	0.00572264	0.0179357
IGKV3-11	1.2822	0.00573454	0.0179675
ATP6V1G3	-1.25088	0.00573987	0.0179724
IGKV1-17	1.16015	0.00574017	0.0179724
IGLV6-57	1.08939	0.0058459	0.0182388
IGJ	1.53055	0.00642717	0.0197142
IGKV1-5	1.09503	0.00645903	0.0197956
APOC1	1.57168	0.00665218	0.0203175
SLC27A2	-1.08479	0.00670872	0.0204497
ANPEP	-1.08971	0.00672041	0.0204833
OR51E1	1.04569	0.00706482	0.0213144
IGHV3-30	1.33484	0.00722148	0.0217129
DEFA1B	-2.63244	0.0073263	0.0219667
IGKV3D-7	1.74368	0.00738034	0.0221067
SLC34A1	-1.16214	0.00823691	0.0242171
SLC13A1	-1.13654	0.0098738	0.0282137
ACE2	-1.01184	0.0105045	0.029654
SLC17A3	-1.02148	0.0113967	0.0317091
PLCG2	-1.19762	0.0126103	0.034496
IGKV2D-29	1.06323	0.0159922	0.0419286
