# Supplementary material for: Heterogeneity characterization and key pathogenic genes screening based on diabetic nephropathy microenvironment
Source: Open Life Sci. 2026 Apr 17;21(1):20251273. doi: 10.1515/biol-2025-1273 (PMC13108973; doi:10.1515/biol-2025-1273)
Supplement: Supplementary file 2 — Supplementary Material [file j_biol-2025-1273_suppl_002.xlsx]

## Sheet: Sheet1
id	log2(Fold Change)	P-Value	adjusted P-Value
B3GALT2	-2.7101	1.43e-09	1.87e-07
OTTHUMG00000160692	-2.63335	1.71e-10	4.36e-08
HPGD	-2.45557	1.14e-09	1.63e-07
NELL1	-2.39912	3.53e-05	0.000564827
EXPH5	-2.3485	1.93e-10	4.65e-08
EHD3	-2.31202	4.35e-10	8.4e-08
OTTHUMG00000009791	-2.2489	6.34e-07	2.09e-05
CHI3L1	-2.23545	4.55e-08	2.65e-06
CR1	-2.19917	1.37e-08	1.03e-06
OTTHUMG00000152025	-2.18714	4.44e-07	1.56e-05
RNU5F-2P	-2.13704	5.4e-07	1.83e-05
MIR614	-2.10904	1.16e-08	9e-07
TNNC1	-2.10118	1.48e-06	4.18e-05
OTTHUMG00000015607	-2.06513	4.62e-09	4.52e-07
TNNI1	-2.05357	5.27e-10	9.57e-08
ALB	-2.04592	8.06e-06	0.000165548
AFM	-2.02131	4.49e-05	0.000690621
OTTHUMG00000156955	-1.94748	4.27e-08	2.52e-06
NPHS1	-1.9017	3.68e-08	2.23e-06
LOX	-1.86028	4.33e-10	8.4e-08
OTTHUMG00000042023	-1.84945	6.75e-07	2.2e-05
WDR49	-1.82252	8.05e-08	4.07e-06
TYRO3	-1.81803	1.11e-08	8.76e-07
ARRDC4	-1.78106	8.75e-07	2.73e-05
PLCE1	-1.75099	3.29e-08	2.03e-06
ARHGEF26	-1.75039	1.89e-10	4.63e-08
TTR	-1.73446	4.26e-07	1.51e-05
TMEM178A	-1.71825	1.97e-09	2.36e-07
KDR	-1.69469	2.2e-08	1.48e-06
FRY	-1.68504	2.46e-09	2.76e-07
LINC00839	-1.67478	3.79e-09	3.91e-07
ST6GALNAC3	-1.64948	1.38e-06	3.95e-05
TCF21	-1.64721	2.43e-08	1.59e-06
OTTHUMG00000016695	-1.64646	2.21e-07	9e-06
OTTHUMG00000014749	-1.62836	4.47e-06	0.000101686
SRGAP2	-1.61922	5.67e-09	5.27e-07
TMEM150C	-1.60582	1.44e-08	1.06e-06
F3	-1.60498	1.83e-11	8.55e-09
C15orf59	-1.60312	5.43e-07	1.84e-05
ZDHHC6	-1.58377	1.38e-08	1.03e-06
SOST	-1.58089	5.38e-07	1.83e-05
DACH1	-1.57811	2.4e-08	1.57e-06
DPP6	-1.57143	1.16e-09	1.64e-07
FMN2	-1.56266	2.13e-09	2.46e-07
MPP5	-1.55982	1.37e-09	1.81e-07
GJA5	-1.5581	5.86e-07	1.95e-05
LRRC2	-1.54969	5.26e-07	1.8e-05
KLK7	-1.54892	1.08e-06	3.21e-05
MAGI2	-1.54822	2.98e-09	3.24e-07
OTTHUMG00000161793	-1.54759	2.37e-06	6.07e-05
TNNT2	-1.54464	3.96e-10	7.89e-08
NFASC	-1.53777	5.1e-09	4.84e-07
CEACAM1	-1.52083	1.25e-09	1.71e-07
SEMA5A	-1.51779	1.16e-08	9e-07
MME-AS1	-1.51482	1.7e-08	1.21e-06
PTH1R	-1.51109	1.94e-08	1.35e-06
C14orf37	-1.48131	2.71e-07	1.05e-05
MAGI2-AS1	-1.47144	4.35e-05	0.000671226
ALS2CL	-1.46762	1.31e-10	3.67e-08
ARHGAP19	-1.46453	7.31e-09	6.42e-07
THSD7A	-1.45533	3.02e-06	7.36e-05
RERG	-1.44946	6.56e-07	2.15e-05
PCOLCE2	-1.44555	3.92e-08	2.35e-06
FRY-AS1	-1.42494	6.34e-09	5.75e-07
PLA2R1	-1.40227	1.23e-06	3.6e-05
HPS5	-1.40019	5.98e-09	5.51e-07
ESM1	-1.39454	5.83e-05	0.00085229
SRGAP2B	-1.38472	6.84e-09	6.06e-07
FRMD3	-1.38415	1.69e-09	2.13e-07
TGFBR3	-1.38238	8.14e-10	1.3e-07
PTPRO	-1.37884	6.26e-07	2.07e-05
NEBL	-1.3741	9.66e-10	1.46e-07
SMCO3	-1.37241	4.6e-08	2.66e-06
BST1	-1.37049	9.3e-08	4.53e-06
CHRM3-AS2	-1.36707	2.04e-06	5.37e-05
OTTHUMG00000132691	-1.35954	1.19e-08	9.13e-07
SPATA18	-1.35203	3.83e-09	3.93e-07
ZNF804A	-1.35149	3.53e-06	8.41e-05
CCDC91	-1.33961	8.26e-10	1.31e-07
DDN	-1.3375	2.05e-08	1.4e-06
C1QL1	-1.33673	1.86e-05	0.000333177
OTTHUMG00000037769	-1.3314	1.26e-08	9.55e-07
CERS6	-1.32797	3.31e-08	2.04e-06
PTPRB	-1.32763	1.87e-07	7.89e-06
PRKAR2B	-1.32446	8.72e-09	7.39e-07
NLK	-1.32271	4.87e-10	9.01e-08
CTSL2	-1.31969	2.28e-07	9.19e-06
MAGI2-IT1	-1.31833	2.53e-05	0.000428864
ARHGAP28	-1.30791	5.98e-07	1.98e-05
EGF	-1.30746	2.68e-06	6.72e-05
HTRA1	-1.30491	3.25e-08	2.01e-06
GIMAP8	-1.2927	2.32e-08	1.54e-06
CPNE8	-1.28849	6.73e-10	1.14e-07
KCND3	-1.28391	5.36e-09	5.05e-07
ITGA8	-1.28226	2.74e-06	6.84e-05
COL4A3	-1.28186	2.02e-07	8.35e-06
MAGI2-AS3	-1.27159	2.05e-08	1.4e-06
FLT1	-1.27029	1.1e-07	5.23e-06
HECW2	-1.26885	7.48e-08	3.83e-06
ADAMTS9-AS1	-1.26774	2.84e-07	1.1e-05
TPPP3	-1.26029	8.07e-07	2.56e-05
CCDC148	-1.26023	2.54e-09	2.81e-07
AIF1	-1.25882	1.18e-08	9.13e-07
MYCT1	-1.25212	1.58e-07	6.95e-06
MGAT5	-1.24827	6.44e-06	0.000137905
CRHBP	-1.2455	9.08e-06	0.00018332
TSPAN2	-1.24315	2.74e-06	6.85e-05
OTTHUMG00000036478	-1.24004	1.21e-07	5.66e-06
TMCC3	-1.23973	1.3e-09	1.77e-07
C10orf82	-1.23656	7.22e-06	0.00015061
TGFBR2	-1.23577	6.58e-09	5.86e-07
MAP6	-1.23551	1.14e-05	0.000220608
OTTHUMG00000161752	-1.22322	2.68e-08	1.74e-06
FAM43A	-1.22021	4.62e-10	8.73e-08
DISP1	-1.21717	1.93e-10	4.65e-08
OTTHUMG00000041089	-1.20825	1.47e-07	6.6e-06
MME	-1.20699	3.42e-09	3.6e-07
GBP4	-1.20664	3.23e-05	0.000521965
SMAD6	-1.20182	1.93e-07	8.07e-06
TSHZ1	-1.19229	7.05e-08	3.66e-06
OTTHUMG00000152537	-1.19046	2.53e-07	9.97e-06
TENM2	-1.19022	5.38e-08	2.99e-06
FGF9	-1.18805	4.57e-07	1.6e-05
MIB1	-1.1855	1.34e-07	6.09e-06
VASN	-1.1797	1.88e-07	7.94e-06
USP46	-1.17842	7.79e-09	6.76e-07
APLN	-1.17345	3.03e-06	7.36e-05
WT1	-1.16647	2.06e-07	8.48e-06
OTTHUMG00000153764	-1.16258	3.38e-07	1.27e-05
SH3BGRL2	-1.16191	9.3e-07	2.86e-05
L3MBTL3	-1.15736	2.31e-08	1.54e-06
SPOCK2	-1.15457	1.95e-07	8.09e-06
LOC100132913	-1.15102	1.23e-06	3.6e-05
NQO1	-1.14763	3.93e-07	1.43e-05
MYO1E	-1.14613	3.78e-07	1.39e-05
BCAM	-1.14083	1.57e-06	4.36e-05
PAK1	-1.13706	1.81e-07	7.72e-06
TSPAN7	-1.13672	2.38e-08	1.57e-06
IQGAP2	-1.1354	2.48e-06	6.28e-05
ENPEP	-1.13341	1.3e-07	5.98e-06
OTTHUMG00000042553	-1.13219	9.49e-07	2.9e-05
SDR42E1	-1.12991	1.89e-07	7.94e-06
CDC14A	-1.12841	4.41e-08	2.59e-06
OTTHUMG00000154603	-1.12519	9.34e-07	2.87e-05
FAM20B	-1.12469	3.84e-09	3.93e-07
FCN3	-1.12083	2.41e-05	0.000411262
EPB41L5	-1.12	3.41e-08	2.09e-06
PPAP2B	-1.117	1.55e-08	1.12e-06
TOM1L2	-1.10914	1.37e-06	3.93e-05
FAM180A	-1.1076	1.22e-05	0.00023405
CA10	-1.10702	9.18e-08	4.48e-06
SNX25	-1.10317	3.17e-05	0.000514253
TACR3	-1.10225	5.79e-08	3.17e-06
OTTHUMG00000013092	-1.09881	2.03e-06	5.36e-05
GIMAP7	-1.09675	4.84e-08	2.78e-06
PARD6G	-1.09455	4.9e-08	2.79e-06
NKD1	-1.092	1.85e-06	4.99e-05
MYLIP	-1.09126	8.28e-09	7.08e-07
VEGFA	-1.08907	2.76e-07	1.07e-05
GRIK1-AS1	-1.08883	1.23e-07	5.7e-06
TMOD1	-1.08352	8.88e-07	2.76e-05
CRIM1	-1.08213	1.12e-06	3.32e-05
CLIC5	-1.08079	5.01e-08	2.84e-06
SPTB	-1.0799	5.32e-08	2.97e-06
KLHL42	-1.07911	1.89e-07	7.94e-06
ZNRF3	-1.07842	1.38e-08	1.03e-06
CPEB4	-1.0744	5.41e-12	3.72e-09
ILDR2	-1.06941	2.99e-06	7.31e-05
OTTHUMG00000034319	-1.06448	4.89e-05	0.000736946
LDB2	-1.05177	7.7e-08	3.92e-06
SLC25A33	-1.0511	1.48e-07	6.62e-06
SEMA3G	-1.04998	2.41e-06	6.14e-05
RXFP1	-1.04848	1.87e-07	7.9e-06
NOSTRIN	-1.04705	1.36e-10	3.74e-08
VTI1A	-1.04653	2.15e-06	5.59e-05
CMYA5	-1.04444	1.2e-07	5.62e-06
NTNG1	-1.03841	9.19e-06	0.000185218
EFNB2	-1.03583	3.98e-07	1.44e-05
WIPF3	-1.03221	3.92e-07	1.43e-05
PLAT	-1.03131	6.23e-08	3.35e-06
PTGDS	-1.01377	1.54e-07	6.81e-06
PARD3B	-1.00967	2.84e-07	1.1e-05
ST3GAL6	-1.00618	4.3e-09	4.27e-07
CLIP4	-1.0059	1.11e-07	5.28e-06
SIRPA	-1.00372	4.17e-07	1.48e-05
LOC100505664	-1.00205	1.69e-05	0.000309564
GJA1	-1.00072	3.77e-06	8.86e-05
LRRN4	1.0007	1.29e-05	0.000245495
CAV1	1.00267	1.78e-07	7.62e-06
SPON1	1.00269	5.3e-10	9.58e-08
TPSAB1	1.00347	3.49e-06	8.31e-05
KITLG	1.00576	1.04e-06	3.13e-05
CTHRC1	1.00947	1.23e-08	9.36e-07
PXDN	1.00995	9.45e-09	7.7e-07
SACS	1.01174	9.68e-11	2.82e-08
LXN	1.01515	8.5e-07	2.68e-05
IL10RA	1.01574	4.25e-09	4.25e-07
ITGA4	1.01624	2.06e-09	2.44e-07
ADAMTS3	1.0168	2.99e-07	1.15e-05
OTTHUMG00000157034	1.01869	5.97e-06	0.000129314
CLEC10A	1.02121	2.37e-10	5.38e-08
PAX8	1.02233	4.38e-06	0.000100039
LTBP2	1.03173	2.78e-10	6.14e-08
MS4A1	1.03438	3.24e-05	0.000523942
OTTHUMG00000140109	1.03466	2.36e-05	0.000404365
MALL	1.03982	2.93e-06	7.19e-05
ADAM12	1.04031	1.85e-06	4.99e-05
GPR56	1.04113	5.93e-06	0.000128593
CCND2	1.04284	1.22e-07	5.68e-06
ABCA8	1.04495	1.32e-05	0.000249297
CSF1R	1.04754	4.87e-12	3.42e-09
OSMR	1.04768	2.01e-12	2.29e-09
EPS8	1.04799	7.79e-07	2.49e-05
TSHZ2	1.05138	6.52e-09	5.86e-07
AHR	1.05261	1.78e-11	8.44e-09
IL2RG	1.05519	1.6e-05	0.000295606
TNFRSF11B	1.05791	4.2e-07	1.49e-05
PPP1R14BP3	1.05821	1.01e-06	3.03e-05
MYH11	1.05991	1.29e-06	3.72e-05
MYOF	1.065	2.54e-06	6.4e-05
SCIN	1.06538	1.54e-07	6.81e-06
SOX9	1.06606	1.45e-09	1.89e-07
LOC647859	1.06852	2.96e-06	7.25e-05
NEFL	1.06922	5.69e-06	0.000124444
CELF2	1.07866	2.21e-10	5.09e-08
MS4A4E	1.07935	1.3e-08	9.81e-07
SLC7A2	1.07949	8.29e-09	7.08e-07
C1QB	1.08189	1.55e-11	7.61e-09
KRT8	1.08662	6.43e-07	2.11e-05
GLIPR2	1.08785	2.35e-09	2.67e-07
SYT11	1.08915	1.24e-05	0.000237197
C1orf162	1.09136	2.24e-07	9.08e-06
S1PR3	1.09139	4.38e-06	0.000100105
MICAL2	1.09221	6.15e-09	5.59e-07
CRISPLD2	1.0929	4.48e-08	2.62e-06
CD14	1.09592	1.11e-11	5.99e-09
CD93	1.09686	4.03e-06	9.34e-05
ENAH	1.10152	4.32e-09	4.27e-07
FAP	1.10177	1.42e-10	3.85e-08
TLR2	1.10283	8.68e-11	2.65e-08
MNDA	1.10673	7.88e-06	0.000162474
SLC12A2	1.10862	2.56e-05	0.000432882
CCR2	1.10909	1.03e-08	8.28e-07
BLNK	1.1129	4.37e-08	2.57e-06
WFDC2	1.11332	3.46e-07	1.3e-05
EFNA5	1.11799	8.29e-08	4.15e-06
RNU5F-1	1.1191	3.47e-05	0.000556521
CD3G	1.12034	3.56e-06	8.47e-05
NEGR1	1.121	1.82e-09	2.21e-07
LTBP1	1.1273	2.07e-08	1.41e-06
CDH2	1.12755	9.42e-06	0.000189259
NABP1	1.12821	3.12e-09	3.35e-07
EPHA3	1.12859	4.82e-08	2.78e-06
LAMC2	1.12875	7.53e-10	1.23e-07
CTSG	1.12887	9.6e-06	0.00019228
ADAMTSL3	1.12941	2.72e-11	1.15e-08
SOD2	1.1353	1.52e-10	4.02e-08
FCGR2B	1.13803	3.68e-10	7.59e-08
MACC1	1.14108	1.89e-05	0.000339225
IRF8	1.14171	4.02e-11	1.46e-08
P2RY14	1.14288	5.25e-09	4.96e-07
HIST1H2AE	1.14423	5.63e-06	0.000123274
TPM1	1.14479	4.14e-10	8.17e-08
HPGDS	1.14716	8.34e-08	4.17e-06
UBD	1.14844	3.11e-08	1.95e-06
GZMA	1.15104	1.34e-05	0.00025281
HIF1A	1.15105	4.41e-13	7.98e-10
ABCA6	1.15135	4.7e-07	1.64e-05
COL1A1	1.15823	3.27e-11	1.26e-08
SFRP1	1.15856	4.69e-07	1.63e-05
SLC4A7	1.15913	4.77e-14	2.05e-10
P2RY13	1.16046	2.1e-06	5.49e-05
C1orf186	1.16225	1.72e-06	4.68e-05
CFB	1.16602	4.73e-10	8.82e-08
LRP1	1.17131	4.65e-13	7.98e-10
SERPINE1	1.18896	2.08e-06	5.44e-05
MSR1	1.19333	4.6e-14	2.05e-10
EDNRA	1.19702	2.36e-06	6.04e-05
CD86	1.19708	2.99e-11	1.2e-08
LAMA4	1.203	2.7e-12	2.66e-09
CPVL	1.20419	5.26e-13	8.13e-10
LCP1	1.20636	3.76e-09	3.89e-07
GXYLT2	1.2081	1.22e-06	3.58e-05
FCGR1B	1.20911	2.72e-08	1.76e-06
PDE1A	1.20968	6.64e-08	3.5e-06
NID2	1.21498	2.97e-06	7.27e-05
STEAP4	1.21773	2.28e-08	1.52e-06
PAPPA2	1.22076	6.89e-05	0.000983656
DOCK10	1.22158	2.49e-09	2.77e-07
CADM3	1.22184	1.15e-07	5.47e-06
LY86	1.22241	5.99e-10	1.06e-07
AXL	1.225	4.63e-06	0.000104743
SOX4	1.22919	7.68e-11	2.4e-08
LOC100129034	1.23205	8.12e-09	6.97e-07
FCGR1C	1.23332	4.74e-10	8.82e-08
PCDH18	1.23451	2.21e-08	1.48e-06
LPAR1	1.24331	4.68e-15	7.23e-11
CKS2	1.24814	1.23e-07	5.71e-06
BHLHE41	1.25211	4.03e-07	1.45e-05
LAMB1	1.26003	1.33e-09	1.8e-07
SAMSN1	1.26225	6.4e-11	2.08e-08
SLIT3	1.26358	1.81e-09	2.2e-07
TOP2A	1.26644	3.5e-11	1.34e-08
CD24	1.26728	6.09e-09	5.56e-07
CXCL6	1.26757	3.02e-08	1.91e-06
LINC00924	1.2706	1.67e-07	7.26e-06
IL32	1.27488	9.93e-08	4.78e-06
IGSF6	1.2771	4.71e-09	4.58e-07
NNMT	1.28051	5.25e-11	1.76e-08
ABCA1	1.28948	2.78e-11	1.16e-08
AMICA1	1.29204	4.28e-07	1.51e-05
CD2	1.29774	1.77e-07	7.61e-06
UCP2	1.30896	2.01e-08	1.38e-06
COL12A1	1.30969	1.65e-09	2.08e-07
FCGR1A	1.31096	3.54e-09	3.69e-07
LAMA2	1.31232	6.75e-11	2.17e-08
TGFB2	1.31253	3.69e-07	1.37e-05
BIRC3	1.31667	4.56e-08	2.65e-06
IFI30	1.32078	1.49e-06	4.21e-05
CD84	1.32508	5.84e-12	3.76e-09
RAB3B	1.33027	9.73e-06	0.00019423
LOC645638	1.33066	3.44e-08	2.1e-06
GPR65	1.33669	2.1e-08	1.42e-06
COL4A1	1.35075	1.06e-08	8.44e-07
C4B	1.35396	2.14e-06	5.57e-05
NMU	1.35435	1.32e-06	3.79e-05
CD180	1.35612	7.98e-12	4.65e-09
C12orf75	1.35957	8.6e-07	2.7e-05
COL15A1	1.36947	1.72e-10	4.37e-08
RARRES1	1.37197	2.79e-06	6.9e-05
MXRA5	1.37226	1.97e-08	1.37e-06
GFRA1	1.38159	1.47e-09	1.91e-07
CLU	1.39272	2.38e-09	2.68e-07
LY96	1.39778	8.09e-07	2.57e-05
IL18	1.39827	1.7e-10	4.36e-08
BMP5	1.39944	1.68e-08	1.2e-06
SAMHD1	1.40432	4.4e-09	4.33e-07
KRT18	1.41604	3.09e-09	3.34e-07
MET	1.41718	3.98e-09	4.02e-07
ACTN1	1.42607	5.08e-13	8.13e-10
TGFBI	1.42872	2.07e-10	4.92e-08
PTPRC	1.43109	5.77e-07	1.93e-05
CP	1.43376	3.38e-12	2.9e-09
HGF	1.43727	5.8e-12	3.76e-09
CXCL1	1.4416	1.43e-10	3.85e-08
PRELP	1.45212	2.47e-07	9.79e-06
PDGFRA	1.45279	4.31e-09	4.27e-07
FOLR2	1.45815	7.65e-11	2.4e-08
TAGLN	1.46446	3.02e-11	1.2e-08
IGFBP6	1.50667	1.94e-09	2.33e-07
FBN1	1.50935	2.33e-12	2.45e-09
ARL4C	1.51607	9.5e-08	4.6e-06
EVI2B	1.51913	3.58e-08	2.18e-06
FYB	1.52361	1.6e-09	2.05e-07
PPP1R3C	1.53258	1.21e-06	3.56e-05
PLVAP	1.53903	4.62e-06	0.000104451
F13A1	1.54243	6.37e-08	3.39e-06
PROM1	1.55307	1.21e-08	9.27e-07
HCST	1.55674	2.61e-09	2.84e-07
CD44	1.56285	3.04e-13	6.71e-10
TNFRSF12A	1.56321	6.71e-07	2.2e-05
POSTN	1.56369	9.75e-06	0.000194231
CRIP1P4	1.5645	2.58e-07	1.01e-05
GLIPR1	1.56574	1.24e-11	6.37e-09
DCDC2	1.57979	9.27e-10	1.42e-07
MS4A7	1.58154	2.99e-08	1.9e-06
ACTA2	1.58474	5.23e-11	1.76e-08
IL7R	1.60599	7.92e-07	2.52e-05
MMP14	1.63352	7.72e-10	1.25e-07
TLR7	1.64735	5.52e-10	9.91e-08
ALOX5AP	1.65259	2.07e-12	2.29e-09
PMP22	1.65532	8.73e-11	2.65e-08
SPARCL1	1.6557	2.01e-06	5.34e-05
HIST1H3B	1.65574	8.11e-08	4.08e-06
FCGR2C	1.67581	1.78e-10	4.48e-08
FCGR2A	1.68736	2.54e-11	1.09e-08
FCER1G	1.68844	1.89e-08	1.33e-06
CD3D	1.69074	3.79e-07	1.4e-05
FMOD	1.69106	5.63e-12	3.76e-09
CD68	1.70521	1.35e-10	3.74e-08
CDH11	1.71337	4.21e-12	3.3e-09
CD1C	1.71754	9.83e-09	7.94e-07
RGS4	1.73082	1.5e-10	4.01e-08
CD248	1.74592	1.59e-08	1.15e-06
THBS2	1.75664	8.42e-12	4.82e-09
ENPP1	1.76154	8.89e-09	7.44e-07
DSP	1.76611	1.86e-08	1.31e-06
NCKAP1L	1.77606	2.75e-12	2.66e-09
FGF7	1.78387	7.44e-10	1.22e-07
BICC1	1.79003	1.22e-07	5.67e-06
SFRP4	1.79052	8.14e-08	4.09e-06
GZMK	1.79698	2.31e-11	1.01e-08
DOCK11	1.80166	1.05e-10	3.01e-08
HAVCR1	1.84995	2.23e-05	0.000386169
COL14A1	1.85903	7.92e-09	6.83e-07
ASPN	1.87232	6.13e-10	1.08e-07
OLFML2B	1.87744	1.75e-09	2.17e-07
CD53	1.88764	9.68e-11	2.82e-08
LOC100131825	1.89329	1.52e-08	1.11e-06
SLC38A1	1.89741	4.49e-12	3.3e-09
SYTL2	1.90069	1.01e-11	5.58e-09
C3AR1	1.90398	1.41e-12	1.82e-09
CFH	1.91295	1.44e-08	1.06e-06
FCER1A	1.92235	1.23e-08	9.36e-07
MIR21	1.94216	9.45e-10	1.43e-07
SVEP1	1.96354	3.62e-12	3.03e-09
ABI3BP	1.9653	4.09e-07	1.47e-05
CTSC	1.98074	2.14e-10	4.96e-08
MMP2	1.98853	1.13e-14	8.71e-11
EGR1	2.01985	4.59e-08	2.66e-06
MPEG1	2.04125	2.82e-11	1.16e-08
PTN	2.05157	1.95e-08	1.36e-06
LAPTM5	2.06509	6.99e-13	1.03e-09
GPR183	2.0678	3.72e-10	7.61e-08
AEBP1	2.07542	1.94e-13	5.01e-10
ITGA11	2.0904	7.79e-09	6.76e-07
MFAP4	2.1003	7.96e-11	2.46e-08
CCDC80	2.10277	3.75e-10	7.62e-08
GPR34	2.10939	3.68e-11	1.39e-08
KRT19	2.11822	1.67e-08	1.2e-06
FMO3	2.12449	2.04e-10	4.89e-08
COL3A1	2.14007	1.39e-11	6.94e-09
CPA3	2.15358	3.41e-09	3.6e-07
ABCC9	2.15867	2.38e-12	2.45e-09
MS4A4A	2.16277	2.05e-11	9.3e-09
CCL11	2.16357	1.36e-09	1.81e-07
SERPINF1	2.16399	1.13e-09	1.62e-07
CD163	2.1759	3.94e-13	7.98e-10
INHBA	2.22389	3.65e-10	7.58e-08
VCAM1	2.22676	5.25e-10	9.57e-08
ITGB6	2.23613	8.64e-10	1.35e-07
TYROBP	2.24049	5.3e-11	1.76e-08
COL6A3	2.24773	1.92e-13	5.01e-10
CYBB	2.26376	1.64e-09	2.08e-07
LYZ	2.27663	6.14e-06	0.000132599
TNC	2.27902	7.66e-12	4.64e-09
ADH1B	2.28113	5.12e-08	2.89e-06
CCL2	2.28707	9.8e-10	1.47e-07
CLDN1	2.31171	1.32e-08	9.9e-07
MRC1	2.31722	6.54e-10	1.13e-07
MARCKS	2.3468	7.9e-12	4.65e-09
COL1A2	2.36763	1.41e-14	8.71e-11
VSIG4	2.37641	1.56e-13	4.83e-10
FBLN5	2.43154	2e-09	2.38e-07
LYVE1	2.48633	1.01e-07	4.86e-06
COL8A1	2.48689	4.78e-11	1.64e-08
CDH6	2.5848	1.32e-08	9.92e-07
MS4A6A	2.68271	2.52e-13	5.98e-10
C1QC	2.76153	3e-11	1.2e-08
FPR3	2.85337	1.86e-12	2.29e-09
CCL19	2.99901	1.81e-07	7.72e-06
VCAN-AS1	3.07088	4.39e-13	7.98e-10
MOXD1	3.17782	9.24e-14	3.17e-10
C7	3.21798	2.38e-09	2.68e-07
CCL18	3.24965	1.29e-06	3.72e-05
APOC1	3.31509	9.96e-07	3.01e-05
RNASE6	3.6088	8.91e-15	8.71e-11
C3	3.63448	2.86e-10	6.23e-08
LUM	3.72972	4.83e-12	3.42e-09
MMP7	3.87116	3.88e-08	2.32e-06
FN1	3.9113	6.84e-10	1.15e-07
CCL21	3.92209	4.34e-11	1.53e-08
VCAN	4.10135	5.31e-14	2.05e-10
SFRP2	4.15482	1.58e-06	4.38e-05
