# Supplementary material for: Heterogeneity characterization and key pathogenic genes screening based on diabetic nephropathy microenvironment
Source: Open Life Sci. 2026 Apr 17;21(1):20251273. doi: 10.1515/biol-2025-1273 (PMC13108973; doi:10.1515/biol-2025-1273)
Supplement: Supplementary file 3 — Supplementary Material [file j_biol-2025-1273_suppl_003.xlsx]

## Sheet: Sheet1
KEGG_PRIMARY_IMMUNODEFICIENCY
KEGG_ECM_RECEPTOR_INTERACTION
KEGG_P53_SIGNALING_PATHWAY
KEGG_RIBOSOME
KEGG_HOMOLOGOUS_RECOMBINATION
KEGG_ABC_TRANSPORTERS
KEGG_BASE_EXCISION_REPAIR
KEGG_AMYOTROPHIC_LATERAL_SCLEROSIS_ALS
KEGG_REGULATION_OF_AUTOPHAGY
KEGG_DILATED_CARDIOMYOPATHY
KEGG_PRION_DISEASES
KEGG_SMALL_CELL_LUNG_CANCER
KEGG_FOLATE_BIOSYNTHESIS
KEGG_PEROXISOME
KEGG_AMINO_SUGAR_AND_NUCLEOTIDE_SUGAR_METABOLISM
KEGG_SNARE_INTERACTIONS_IN_VESICULAR_TRANSPORT
KEGG_PROXIMAL_TUBULE_BICARBONATE_RECLAMATION
